# Supplementary material for: Revealing the Complexity of Sweepovirus-Deltasatellite–Plant Host Interactions: Expanded Natural and Experimental Helper Virus Range and Effect Dependence on Virus-Host Combination
Source: Microorganisms. 2021 May 10;9(5):1018. doi: 10.3390/microorganisms9051018 (PMC8150397; doi:10.3390/microorganisms9051018)
Supplement: Supplementary file 1 [file microorganisms-09-01018-s001.zip]

Archive with 1 entries (1 files):
- microorganisms-1195267-supplementary.pdf
